# Supplementary material for: Tabanidae (Diptera) of Amazônia XXI. Descriptions of Elephantotus gen. n. and E. tracuateuensis sp. n. (Diachlorini) from the Brazilian coast
Source: Zookeys. 2014 Apr 1;(395):23–31. doi: 10.3897/zookeys.395.7056 (PMC3978235; doi:10.3897/zookeys.395.7056)
Supplement: XML Treatment for Elephantotus [file zookeys.395.7056-treatment1.xml]

<!DOCTYPE tp:taxon-treatment
  PUBLIC "-//TaxonX//DTD Taxonomic Treatment Publishing DTD v0 20100105//EN" "tax-treatment-NSO.dtd">
<tp:taxon-treatment xmlns:tp="http://www.plazi.org/taxpub"><tp:treatment-meta><mixed-citation publication-type="journal"><person-group><name><surname>Gorayeb</surname><given-names>Inocêncio de Sousa</given-names></name></person-group><article-title>Tabanidae (Diptera) of Amazônia XXI. Descriptions of <italic>Elephantotus</italic> gen. n. and <italic>E. tracuateuensis</italic> sp. n. (Diachlorini) from the Brazilian coast</article-title><source>Zookeys</source><day>1</day><month>4</month><year>2014</year><volume>2014</volume><issue>395</issue><fpage>23</fpage><lpage>31</lpage><pub-id pub-id-type="doi">10.3897/zookeys.395.7056</pub-id></mixed-citation></tp:treatment-meta><tp:nomenclature><tp:taxon-name>
                        <tp:taxon-name-part taxon-name-part-type="genus">Elephantotus</tp:taxon-name-part>
                        <object-id xmlns:xlink="http://www.w3.org/1999/xlink" content-type="zoobank" xlink:type="simple">http://zoobank.org/B42B061E-C0FE-471D-8EF8-6B91E3CA6AEF</object-id>
                        <object-id xmlns:xlink="http://www.w3.org/1999/xlink" xlink:type="simple">http://species-id.net/wiki/Elephantotus</object-id>
                    </tp:taxon-name><tp:taxon-status xmlns:xlink="http://www.w3.org/1999/xlink" xlink:type="simple">gen. n.</tp:taxon-status></tp:nomenclature><tp:treatment-sec sec-type="Etymology"><title>Etymology.</title><p>Latin. <italic><tp:taxon-name>Elephantotus</tp:taxon-name></italic> = elephant. Masculine. Refers to the large sizes of the species and the shape of the furcation of the female genitalia, which have large side flaps – resembling an elephant’s head and ears in frontal view.</p></tp:treatment-sec><tp:treatment-sec sec-type="Type species"><title>Type species.</title><p><italic><tp:taxon-name>Elephantotus tracuateuensis</tp:taxon-name></italic> sp. n.</p></tp:treatment-sec><tp:treatment-sec sec-type="Diagnosis"><title>Diagnosis.</title><p>Eyes glabrous, solid-colored. Frons slightly divergent above. Frontal callus light brown, narrower than frons, extending to vestiges of ocelli on vertex. Basal plate of antennal flagellum with obtuse angle, without tooth or spine. Palpus approximately the same length as antenna. Labella completely membranous. Thorax with reddish-brown integument with irregular yellow spots, black median stripe and yellow stripes on sutures. Wing hyaline with brown basal cells, yellowish-brown veins, except <!--PageBreak-->basicostal which is brown, vein R<sub>4+5</sub> fork without appendix. Genital furca wide, with flaps extended laterally. Goblets of genital ducts short.</p><p>In the key to the genera of <tp:taxon-name>Tabanidae</tp:taxon-name> <xref ref-type="bibr" rid="B5">Fairchild (1969)</xref>, <italic><tp:taxon-name>Elephantotus</tp:taxon-name></italic> gen. n. proceeds to dichotomy 44 (p. 236) of <italic><tp:taxon-name>Dasybasis</tp:taxon-name></italic> Macquart. <italic><tp:taxon-name>Dasybasis</tp:taxon-name></italic> differs from <italic><tp:taxon-name>Elephantotus</tp:taxon-name></italic> by having a generally gray-colored body; eyes with sparse hairs; quadrangular frontal callus touching the eyes; ocellar triangle and ocelli vestigial; abdomen with longitudinal stripes and triangles on tergites (<xref ref-type="bibr" rid="B3">Coscarón and Philip 1967</xref>, <xref ref-type="bibr" rid="B6">González 1999</xref>). <italic><tp:taxon-name>Elephantotus tracuateuensis</tp:taxon-name></italic> sp. n. evidently does not belong to the genus <italic><tp:taxon-name>Dasybasis</tp:taxon-name></italic> which is characteristic of the neotropical southern temperate zone, with the exception of some species such as <italic><tp:taxon-name>Dasybasis montium</tp:taxon-name></italic> (Surcouf), 1919 and <italic><tp:taxon-name>Dasybasis schineri</tp:taxon-name></italic> (Kröber), 1931 occurring in Venezuela, Colombia and Ecuador (<xref ref-type="bibr" rid="B2">Coscarón and Papavero 2009</xref>).</p><p>The characteristics of some genera of <tp:taxon-name>Diachlorini</tp:taxon-name> (Fairchild, 1969) are presented here to differentiate them from <italic><tp:taxon-name>Elephantotus</tp:taxon-name></italic> gen. n.:</p><p>– <italic><tp:taxon-name>Catachlorops</tp:taxon-name></italic> Lutz – Tubercle on vertex distinguished and prominent, rarely rudimentary; proboscis usually with labella small, compact, completely or partially sclerotized, rarely completely membranous; antenna slender, dorsal spine slender, pointed, rarely shorter than basal plate; wing almost always with splotches, rarely faintly tinged, never completely hyaline.</p><p>– <italic><tp:taxon-name>Dasychela</tp:taxon-name></italic> Enderlein – not a strong or robust species, brown; wing spotted brown, hyaline or lighter colored at the end of basal cell and wing apex.</p><p>– <italic><tp:taxon-name>Phaeotabanus</tp:taxon-name></italic> Lutz – thorax without stripes; frontal callus small and round; labella much or completely sclerotized; wings usually with dark designs.</p><p>– <italic><tp:taxon-name>Stenotabanus</tp:taxon-name></italic> Lutz – most species small; eyes smooth with at least two transverse bands; frontal callus usually as wide as frons.</p></tp:treatment-sec><ref-list><ref id="B5"><mixed-citation xmlns:xlink="http://www.w3.org/1999/xlink" xlink:type="simple"><person-group><name name-style="western"><surname>Fairchild</surname><given-names>GB</given-names></name></person-group> (<year>1969</year>) <article-title>Notes on Neotropical Tabanidae. XII. Classification and distribution, with keys to genera and subgenera.</article-title><source>Arq. Zool. S. Paulo</source><volume>17</volume>(<issue>4</issue>): <fpage>199</fpage>–<lpage>255</lpage>. doi: <ext-link ext-link-type="doi" xlink:href="10.11606/issn.2176-7793.v17i4p199-255" xlink:type="simple">10.11606/issn.2176-7793.v17i4p199-255</ext-link></mixed-citation></ref><ref id="B3"><mixed-citation xmlns:xlink="http://www.w3.org/1999/xlink" xlink:type="simple"><person-group><name name-style="western"><surname>Coscarón</surname><given-names>S</given-names></name><name name-style="western"><surname>Philip</surname><given-names>CB</given-names></name></person-group> (<year>1967</year>) <article-title>Revision del genero <italic>Dasybasis</italic> Macquart en la Region Neotropical (Diptera: Tabanidae).</article-title><source>Rev. Mus. Argent. Cienc. Nat. Bernardino Rivadavia, Entomologia</source><volume>2</volume>: <fpage>15</fpage>–<lpage>266</lpage>.</mixed-citation></ref><ref id="B6"><mixed-citation xmlns:xlink="http://www.w3.org/1999/xlink" xlink:type="simple"><person-group><name name-style="western"><surname>González</surname><given-names>CR</given-names></name></person-group> (<year>1999</year>) <article-title>A revision of southern Neotropical genera related to <italic>Dasybasis</italic> Macquart, 1847 (Diptera: Tabanidae: Diachlorini).</article-title><source>Memoirs on Entomology, International</source><volume>14</volume>: <fpage>137</fpage>–<lpage>194</lpage>.</mixed-citation></ref><ref id="B2"><mixed-citation xmlns:xlink="http://www.w3.org/1999/xlink" xlink:type="simple"><person-group><name name-style="western"><surname>Coscarón</surname><given-names>S</given-names></name><name name-style="western"><surname>Papavero</surname><given-names>N</given-names></name></person-group> (<year>2009</year>) <article-title>Catalogue of Neotropical Diptera. Tabanidae.</article-title><source>Neotropical Diptera</source><volume>16</volume>: <fpage>1</fpage>–<lpage>199</lpage>.</mixed-citation></ref></ref-list></tp:taxon-treatment>
