# Supplementary material for: Tabanidae (Diptera) of Amazônia XXI. Descriptions of Elephantotus gen. n. and E. tracuateuensis sp. n. (Diachlorini) from the Brazilian coast
Source: Zookeys. 2014 Apr 1;(395):23–31. doi: 10.3897/zookeys.395.7056 (PMC3978235; doi:10.3897/zookeys.395.7056)
Supplement: XML Treatment for Elephantotus tracuateuensis [file zookeys.395.7056-treatment2.xml]

<!DOCTYPE tp:taxon-treatment
  PUBLIC "-//TaxonX//DTD Taxonomic Treatment Publishing DTD v0 20100105//EN" "tax-treatment-NSO.dtd">
<tp:taxon-treatment xmlns:tp="http://www.plazi.org/taxpub"><tp:treatment-meta><mixed-citation publication-type="journal"><person-group><name><surname>Gorayeb</surname><given-names>Inocêncio de Sousa</given-names></name></person-group><article-title>Tabanidae (Diptera) of Amazônia XXI. Descriptions of <italic>Elephantotus</italic> gen. n. and <italic>E. tracuateuensis</italic> sp. n. (Diachlorini) from the Brazilian coast</article-title><source>Zookeys</source><day>1</day><month>4</month><year>2014</year><volume>2014</volume><issue>395</issue><fpage>23</fpage><lpage>31</lpage><pub-id pub-id-type="doi">10.3897/zookeys.395.7056</pub-id></mixed-citation></tp:treatment-meta><tp:nomenclature><tp:taxon-name>
                        <tp:taxon-name-part taxon-name-part-type="genus">Elephantotus</tp:taxon-name-part>
                        <tp:taxon-name-part taxon-name-part-type="species">tracuateuensis</tp:taxon-name-part>
                        <object-id xmlns:xlink="http://www.w3.org/1999/xlink" content-type="zoobank" xlink:type="simple">http://zoobank.org/DE6A409B-9C29-49A7-9212-49FA631BC247</object-id>
                        <object-id xmlns:xlink="http://www.w3.org/1999/xlink" xlink:type="simple">http://species-id.net/wiki/Elephantotus_tracuateuensis</object-id>
                    </tp:taxon-name><tp:taxon-status xmlns:xlink="http://www.w3.org/1999/xlink" xlink:type="simple">sp. n.</tp:taxon-status><xref ref-type="fig" rid="F1">Figures 1</xref><xref ref-type="fig" rid="F2">–17</xref></tp:nomenclature><tp:treatment-sec sec-type="Diagnosis"><title>Diagnosis.</title><p>Body 2.15 cm (n = 5 females), with reddish-brown integument. Eyes glabrous. Frons slightly divergent above. Frontal callus light-brown, narrower than frons, extending to vestiges of the ocelli. Antenna with scape and pedicel brown, with sparse pruinescence, flagellum orange with flagellomeres brown darkening to black at the last segment, basal plate orange, with obtuse angle. Thorax with reddish-brown integument with irregular yellow spots, black median stripe and sub-lateral yellow stripes on sutures. Wing hyaline, with brown basal cells and yellowish-brown veins, except basicostal which is brown, without appendix at forking of vein R<sub>4+5</sub>. Legs with glossy light-brown integument, covered with thin white pruinescence, hind legs darker. Abdomen with reddish-brown integument banded transversely with strips of yellow-brown integument in median and anterior regions of the segments. Genital furca wide, with flaps extending laterally. Goblets of genital ducts short.</p><!--PageBreak--></tp:treatment-sec><tp:treatment-sec sec-type="Description of the female"><title>Description of the female</title><p>(<xref ref-type="fig" rid="F1">Figs 1–10</xref>).</p><fig id="F1" position="float" orientation="portrait"><label>Figures 1–10.</label><caption><p>Female <italic><tp:taxon-name>Elephantotus tracuateuensis</tp:taxon-name></italic> sp. n.: <bold>1</bold> Body in dorsal view <bold>2</bold> Body in lateral view <bold>3</bold> Palpus, labella and stilets <bold>4</bold> Antenna <bold>5</bold> Head in lateral view <bold>6</bold> Frons <bold>7</bold> Tergites 9, 10 and cerci <bold>8</bold> Sternite 8 and gonapophyses <bold>9</bold> Spermatheca <bold>10</bold> Genital furca.</p></caption><graphic xmlns:xlink="http://www.w3.org/1999/xlink" xlink:href="zookeys-395-023-g001.jpg" position="float" orientation="portrait" xlink:type="simple"/></fig><p>Body length 2.25 cm (1.99 to 2.27 cm), width of scutum at level of the transverse suture 7.5 mm (6.1 to 7.5 mm), wing length 2.15 cm (1.87 to 2.15 cm), wing width 6.7 mm (5.9 to 6.7 mm), height of frons 3.2 mm (2.6–3.2 mm), width of frons at vertex 0.8 mm (0.6–0.9 mm), width of frons at the base 0.7 mm (0.6–0.8 mm), frontal index 4.38 (3.90 to 4.38), divergent index 1.10 (1.02 to 1.11).</p><p>Head. Eyes glabrous. Frons (<xref ref-type="fig" rid="F1">Fig. 6</xref>) slightly divergent above, swollen, yellow-whitish pruinescence; callus light-brown, set well away from margins, extending to vestiges of ocelli and vertex; setae white and yellow at apex. Subcallus covered with yellowish-white pruinescence. Antenna (<xref ref-type="fig" rid="F1">Fig. 4</xref>) with scape brown, whitish-yellow pruinescence, black setae on upper lateral and dorsal areas, whitish-yellow setae on lower lateral and ventral areas; pedicel brown with less pruinescence, with black setae but with some scattered yellow setae on distal half; flagellum orange with brown to black flagellomeres on last segment; basal plate with obtuse angle, orange, with sparse whitish-yellow pruinescence, with black setae at corners, and four setae on distal lateral half; flagellomeres with black setae. Face, parafacialia, gena and postgena coated whitish-yellow pruinescence, and yellow setae. Palpus (<xref ref-type="fig" rid="F1">Fig. 3</xref>) yellow, with yellow pruinescence, first segment with long yellow setae, second segment with black setae yellowish brown at base, inner side without setae. Proboscis orange with yellowish-white ventral bristles on basal half but black on ventral area of labella; labella large, approximately equal in size to the second palpus segment. Occiput with white pruinescence and yellow setae on dorsal edge.</p><p>Thorax. Scutum with reddish-brown integument with irregular yellow spots, black median stripe, and yellow stripes on sutures; pruinescence weakly gray-white when viewed at certain angles; short bristles bright yellow, orangish in posterior region of the scutum, longer white bristles in tuft on posterior areas of the supra-alar and post-alar lobes. Scutellum reddish-brown with anterior half dark brown, pruinescence grayish-white, with yellow and white setae on lateral sides. Pospronotal lobe whitish-yellow with white pruinescence and yellow setae. Notopleura yellow with pruinescence and setae yellow. Pleura and coxae with reddish-brown integument, coated with dense grayish-white pruinescence and yellowish-white setae. Legs with glossy light brown integument, covered with sparse white pruinescence, hind legs darker; femora with white setae; fore and median tibia with yellow-orange setae, brown setae scattered on the dorsum of distal quarter; posterior tibia with long brown setae, and short yellow-orange setae on ventral region; tarsi with brown to black setae on dorsum. Wing hyaline with brown basal cells (<xref ref-type="fig" rid="F1">Fig. 1</xref>). Tegula brown, with yellow pruinescence and white setae. Veins yellowish-brown, except for brown costal vein; no appendix at fork of vein R<sub>4+5</sub>; vein M<sub>3</sub> not reaching the wing margin. Calypter yellow, coated with white pruinescence, fringe of proximal calypter with brown bristles, distal calypter with white bristles. Subalar sclerite process brown on proximal half and yellow distally, coated with white pruinescence, with distal tuft of white setae. Halter brown, yellow distally coated with white pruinescence.</p><!--PageBreak--><!--PageBreak--><p>Abdomen. With reddish-brown integument, with transversal bands of yellow-brown integument on the median and anterior regions of the segments; coated with sparse grayish-white pruinescence and glossy white-yellowish setae, tergite 7 with brown setae.</p><p>Terminalia. Tergites 9, 10 and cerci as in <xref ref-type="fig" rid="F1">Figure 10</xref>; tergite 9 small, tergite 10 subtriangular, cerci with relatively short setae for this family. Sternite 8 very wide, and gonapophyses as in <xref ref-type="fig" rid="F1">Figure 8</xref>; spermatheca and genital furca as in <xref ref-type="fig" rid="F1">Figures 9</xref> and <xref ref-type="fig" rid="F1">10</xref>, with furca clearly very wide, with flaps extending laterally, goblets of genital ducts short; spermatheca club-like, relatively large as compared to other species.</p><p>Variations. Body pruinescence varies from white, to grayish-white, to yellow. The setae vary from white, to yellowish-white, to orange; also from matte to glossy. M<sub>3</sub> veins vary, and do not reach the margins of either wing in the holotype, and only the right wing margin in the paratype male. The splotches at the base of wings vary from dark brown to hyaline. The integument is generally reddish-brown, but areas of the scutum, scutellum, tergites, and sternites have variable and irregular yellowish-brown stains.</p></tp:treatment-sec><tp:treatment-sec sec-type="Description of the male"><title>Description of the male</title><p>(<xref ref-type="fig" rid="F2">Figs 11–17</xref>).</p><fig id="F2" position="float" orientation="portrait"><label>Figures 11–17.</label><caption><p>Male of <italic><tp:taxon-name>Elephantotus tracuateuensis</tp:taxon-name></italic> sp. n.: <bold>11</bold> Head in lateral view <bold>12</bold> Head in frontal view <bold>13</bold> Mesothorax and scutellum in dorsal view <bold>14</bold> Antenna <bold>15</bold> Palpus <bold>16</bold> Epandrium and cerci <bold>17</bold> Aedeagus.</p></caption><graphic xmlns:xlink="http://www.w3.org/1999/xlink" xlink:href="zookeys-395-023-g002.jpg" position="float" orientation="portrait" xlink:type="simple"/></fig><p>Eyes with ommatidia of similar sizes. Smaller than female, length body 13.5 mm, wing length 12.6 mm, wing width 6.3 mm. Setae generally darker than those of the female, yellow-orange; no white setae. Palpus (<xref ref-type="fig" rid="F2">Figs 11</xref> and <xref ref-type="fig" rid="F2">14</xref>) with the first and second segments coated with pruinescence and long, yellow setae, the second slightly larger than the first. Integument usually with fewer spots, reddish brown and less intense than the female, with the exception of the scutum, which has well-defined black spots, as in <xref ref-type="fig" rid="F2">Figure 13</xref>. Abdomen with brown setae on the median posterior areas of sternites. Hind tibia and tarsus without black setae, all of them orange. Wing with basicostal and costal cells yellow, vein M<sub>3</sub> incomplete on right wing, not reaching the edge of the wing. Genitalia as in <xref ref-type="fig" rid="F2">Figures 16</xref> and <xref ref-type="fig" rid="F2">17</xref>; epandrium very long, and cerci heart-shaped with invagination on distal edge; aedeagus with dististilum with evident spine, and gonostilum with few setae on upper ventral face.</p></tp:treatment-sec><tp:treatment-sec sec-type="Distribution"><title>Distribution.</title><p>Brazil (states of Maranhão, Pará).</p></tp:treatment-sec><tp:treatment-sec sec-type="Etymology"><title>Etymology.</title><p>The specific epithet refers to the town of Tracuateua that belonged to the municipality of Bragança, on the coast of Pará State, Brazil.</p></tp:treatment-sec><tp:treatment-sec sec-type="Material examined"><title>Material examined.</title><p>Holotype ♀, BRAZIL, Pará, Bragança, Isla Canela, <named-content xmlns:xlink="http://www.w3.org/1999/xlink" content-type="dwc:verbatimCoordinates" xlink:type="simple">0°47'06"S, 46°43'41"W</named-content>, IX-27 to X-5-1995, Malaise trap, ocean side of the island, mangrove margin, Col.: N. Bittencourt (MPEG).</p><p>Paratypes. 1 ♀, Same as holotype (MPEG), 2 ♀ Idem (XI-8 to XI-13-1995, 1 ♀, MPEG, 1 ♀, INPA), 1 ♀ Brazil, Pará, Augusto Corrêa, Mandarité Beach, <named-content xmlns:xlink="http://www.w3.org/1999/xlink" content-type="dwc:verbatimCoordinates" xlink:type="simple">0°52'38"S, 46°27'47"W</named-content>, X-21-2001, fluorescent light, Cols.: L. A. Souza &amp; I. S. Gorayeb (MPEG), 1 ♂, Brazil, Maranhão, São Luiz, Res. Itapiracó, Arm. Light (fluorescent lamps (40 W) and 250 W tungsten filament and mercury vapor bulbs), I-19 to I-20-2004, Cols.: J. T. Camara &amp; J. W. P. Camara Jr. (CESC / UEMA).</p><!--PageBreak--><!--PageBreak--></tp:treatment-sec></tp:taxon-treatment>
